# Supplementary material for: Novel Coronavirus Outbreak in Wuhan, China, 2020: Intense Surveillance Is Vital for Preventing Sustained Transmission in New Locations
Source: J Clin Med. 2020 Feb 11;9(2):498. doi: 10.3390/jcm9020498 (PMC7073840; doi:10.3390/jcm9020498)
Supplement: Supplementary file 1 [file jcm-09-00498-s001.zip]

Archive with 2 entries (2 files):
- Supplementary Text.docx
- Supplementary Data.xlsx
