# Supplementary material for: Novel Coronavirus Outbreak in Wuhan, China, 2020: Intense Surveillance Is Vital for Preventing Sustained Transmission in New Locations
Source: J Clin Med. 2020 Feb 11;9(2):498. doi: 10.3390/jcm9020498 (PMC7073840; doi:10.3390/jcm9020498)
Supplement: Supplementary file 1 [file jcm-09-00498-s001.zip › Supplementary Data.xlsx]

## Sheet: Sheet1
Patient ID	Calendar days from symptom onset to hospitalisation	Lower bound on time from symptom onset to hospitalisation	Upper bound on time from symptom onset to hospitalisation
1	6	5	7
2	5	4	6
3	3	2	4
4	2	1	3
5	2	1	3
6	1	0	2
7	4	3	5
8	0	0	1
9	0	0	1
10	3	2	4
11	10	9	11
12	1	0	2
13	6	5	7
14	1	0	2
15	7	6	8
16	12	11	13
17	0	0	1
18	1	0	2
19	0	0	1
20	7	6	8
21	4	3	5
22	0	0	1
23	0	0	1
24	0	0	1
25	0	0	1
26	0	0	1
27	0	0	1
28	6	5	7
29	5	4	6
30	6	5	7
31	0	0	1
32	0	0	1
33	1	0	2
34	4	3	5
35	1	0	2
36	0	0	1
37	0	0	1
38	0	0	1
39	0	0	1
40	1	0	2
41	0	0	1
42	0	0	1
43	0	0	1
44	2	1	3
45	0	0	1
46	0	0	1
47	0	0	1
